# Supplementary material for: Timing of risk factors, prodromal features, and comorbidities of dementia from a large health claims case–control study
Source: Alzheimers Res Ther. 2025 Jan 16;17:22. doi: 10.1186/s13195-024-01662-x (PMC11736938; doi:10.1186/s13195-024-01662-x)
Supplement: Supplementary file 3 — Supplementary Material 3. [file 13195_2024_1662_MOESM3_ESM.zip]

Archive with 3 entries (3 files):
- Supplementary figure 2aR.pdf
- Supplementary figure 2bR.pdf
- Supplementary figure 2cR.pdf
